# Supplementary material for: Impact of Pregnancy on Intra-Host Genetic Diversity of Influenza A Viruses in Hospitalised Women: A Retrospective Cohort Study
Source: J Clin Med. 2019 Nov 14;8(11):1974. doi: 10.3390/jcm8111974 (PMC6912736; doi:10.3390/jcm8111974)
Supplement: Supplementary file 1 [file jcm-08-01974-s001.zip]

Archive with 3 entries (2 files):
- supplementary/
- supplementary/SupplementaryFiles.docx
- supplementary/TableS2.xlsx
