# Supplementary material for: Impact of Pregnancy on Intra-Host Genetic Diversity of Influenza A Viruses in Hospitalised Women: A Retrospective Cohort Study
Source: J Clin Med. 2019 Nov 14;8(11):1974. doi: 10.3390/jcm8111974 (PMC6912736; doi:10.3390/jcm8111974)
Supplement: Supplementary file 1 [file jcm-08-01974-s001.zip › supplementary/TableS2.xlsx]

## Sheet: Feuil1
H3N2	Non-synonymous variants	Pregnancy status (n)	Severity associated (n)	protein domains
PB2	H110L	P (1)	NS	N1 domain
	A274T	P (1)	NS	Mid domain
	R389K	P (1)	S (1)	Cap-binding
	A395S	P (1)	NS	Cap-binding
	Y658H	P (1)	NS	627 domain
	T711S	P (1)	NS	NLS
	I754F	P (1)	S (1)	NLS
PB1	V114I	NP (1)	NS	Fingers
	K279Q	P (4)	S (1)	Palm
	Q460K	P (3)	NS	Palm
	F574L	P (1)	NS	Thumb
	T570A	P (1)	NS	Thumb
	K577R	P (1)	NS	Thumb
	A652T	P (1)	S (1)	Priming-loop
	S665P	P (1)	NS	Thumb
PA	V62M	P (1)	NS	Endonuclease
	L65F	P (1)	NS	Endonuclease
	V127F	P (1)	NS	Endonuclease
	E416G	P (1)	NS	C-terminal domain
	I423M	P (1)	NS	C-terminal domain
	V450A	P (1)	NS	C-terminal domain
	R551K	NP (1)	NS	C-terminal domain
	M595L	NP (1)	S (1)	C-terminal domain
	R638M	P (1)	NS	C-terminal domain
	L640V	P (1)	NS	C-terminal domain
HA	T25A	P (1)	NS	HA1
	N122K	NP (1)	S (1)	HA1
	S150N	NP (1)	S (1)	HA1
	Q364K	P (1)	NS	HA2
	D514N	NP (1)	NS	HA2
NP	G5S	NP (1)	S (1)	NLS
	A85V	P (1)	NS	PB2 binding domain
	G169C	P (1)	NS	-
	L256P	P (1)	NS	NP binding domain
	A451T	NP (1)	S (1)	NP and PB2 binding domain
NA	I26T	P (1)	NS	transmembrane domain
	E59K	NP (1)	NS	stalk domain
	Y84H	P (1)	NS	stalk domain
	V445M	P (1)	NS	head domain
M	--		NS
NS	D34G	NP (1)	NS	RNA-binding domain
	S42P	P (1)	NS	RNA-binding domain
	V60I	P (1)	NS	RNA-binding domain
	E66K	NP (1)	S (1)	RNA-binding domain
H1N1
PB2	G388R	P (1)	NS	Cap-binding
	D390E	P (1)	NS	Cap-binding
	V547I	NP (1)	NS	627 domain
PB1	K279Q	P (4) + NP (1)	NS	Palm
	Q460K	P (1)	NS	Palm
PA	E493A	P (9) + NP (8)	NS	C-terminal domain
	G555S	P (1)	NS	C-terminal domain
	M561I	P (1)	NS	C-terminal domain
HA	I116M	P (1)	NS	HA1
	S122P	P (1)	NS	HA1
	P182Q	P (1) + NP (4)	NS	HA1
	A186T	P (1)	NS	HA1
	T241A	NP (1)	NS	HA1
	D269N	NP (1)	NS	HA1
	A305V	P (1)	NS	HA1
	W341R	P (1)	NS	HA2
	W341C	P (1)	NS	HA2
	T342A	P (2) + NP (2)	S (1)	HA2
	E356K	P (9) + NP (3)	NS	HA2
	N450S	P (1)	NS	HA2
	D500S	NP (1)	S (1)	HA2
NP	T130K	P (13) + NP (9)	NS	PB2 binding domain
	R317G	NP (1)	NS	NP binding domain
	S326G	P (1)	NS	NP binding domain
	V414M	P (1)	NS	NP binding domain
	F458L	P (1)	NS	NP binding domain
	N483T	NP (1)	NS	NP binding domain
NA	G11S	P (1)	S (1)	transmembrane domain
	I29T	P (1)	NS	transmembrane domain
	Q51R	P (1)	NS	stalk domain
	A86T	P (1)	NS	stalk domain
	V94I	NP (1)	NS	head domain
	R156L	P (1)	NS	head domain
	S200G	P (1)	NS	head domain
	P272H	P (1)	NS	head domain
	N325S	NP (1)	NS	head domain
	N341D	NP (1)	NS	head domain
	I393T	P (1)	NS	head domain
	R430L	P (1)	NS	head domain
	T466I	P (1)	NS	head domain
M	--		NS
NS	N25S	NP (1)	S (1)	RNA-binding domain
	E66K	P (1)	NS	RNA-binding domain
	E72K	P (1)	NS	RNA-binding domain
	M93I	NP (1)	NS	Effector domain
	N139S	P (1)	NS	Effector domain
	F150L	NP (1)	S (1)	Effector domain
	E153G	P (1)	NS	Effector domain
